# Supplementary material for: Polypharmacy among people diagnosed with colorectal cancer in Australia: a population-based cohort study
Source: Oncologist. 2025 Dec 9;31(5):oyaf380. doi: 10.1093/oncolo/oyaf380 (PMC13138378; doi:10.1093/oncolo/oyaf380)
Supplement: oyaf380_Supplementary_Data [file oyaf380_supplementary_data.zip]

Archive with 2 entries (2 files):
- Revised Supplementary Figures.docx
- Revised Supplementary Tables.docx
